# Supplementary material for: Mitochondrial genome maintenance—the kinetoplast story
Source: FEMS Microbiol Rev. 2022 Nov 30;47(6):fuac047. doi: 10.1093/femsre/fuac047 (PMC10719067; doi:10.1093/femsre/fuac047)
Supplement: fuac047_Supplemental_Files [file fuac047_supplemental_files.zip]

Archive with 2 entries (2 files):
- Model_small_movie_Supplementary_Data.mov
- Revision_Supplement_Table_1.xlsx
