# Supplementary material for: Mitochondrial genome maintenance—the kinetoplast story
Source: FEMS Microbiol Rev. 2022 Nov 30;47(6):fuac047. doi: 10.1093/femsre/fuac047 (PMC10719067; doi:10.1093/femsre/fuac047)
Supplement: fuac047_Supplemental_Files [file fuac047_supplemental_files.zip › Revision_Supplement_Table_1.xlsx]

## Sheet: Localization
protein name	geneID	BSF/PCF	kDNA	TAC	Mitochondrion	Nucleus	Cytoplasm	Dynamic localization	stays on isolated Flagella	comments	related literature
											References	Pubmed IDs
Hypothetical protein	Tb927.10.8670	PCF	throughout						ND	unpublished data	https://drive.google.com/open?id=16M3L8blDVSqr8vAQI3zJgFr58kODh0vO
MiRF172	Tb927.3.2050	BSF and PCF	APS						Yes		Amodeo, S., Jakob, M., Ochsenreiter, T. (2018). Characterization of the novel mitochondrial genome replication factor MiRF172 in Trypanosoma brucei. Journal of Cell Science, 131(8)	29626111
Hypothetical protein	Tb927.10.15660	PCF	distal						ND	dotted symmetry	Mbang-Benet, D., Sterkers, Y., Crobu, L., Sarrazin, A., Bastien, P., Pagès, M. (2015). RNA interference screen reveals a high proportion of mitochondrial proteins essential for correct cell cycle progress in Trypanosoma brucei. BMC Genomics, 16(1), 297. Amodeo S, Kalichava A, Fradera-Sola A, Bertiaux-Lequoy E, Guichard P, Butter F, Ochsenreiter T. Characterization of the novel mitochondrial genom…	25888089	33589495
Hypothetical protein	Tb927.2.6100	PCF	Yes						ND		Beck, K., Acestor, N., Schulfer, A., Anupama, A., Carnes, J., Panigrahi, A. K., & Stuart, K. (2013). Trypanosoma brucei Tb927.2.6100 is an essential protein associated with kinetoplast DNA. Eukaryotic Cell, 12(7), 970–978. doi:10.1128/EC.00352-12	23650088
KAP3	Tb927.11.16400	PCF	Yes						Yes	localized by jianyang wang, Johns hopkins university	Xu, C. W., Hines, J. C., Engel, M. L., Russell, D. G., & Ray, D. S. (1996). Nucleus-encoded histone H1-like proteins are associated with kinetoplast DNA in the trypanosomatid Crithidia fasciculata. Molecular and Cellular Biology, 16(2), 564–576.	8552084
KAP4-1 TbmtHMG2.1	Tb927.10.8950	PCF	Yes						Yes	localized by jianyang wang, Johns hopkins university	Amos B, Aurrecoechea C, Barba M, Barreto A, Basenko EY, Bażant W, Belnap R, Blevins AS, Böhme U, Brestelli J, Brunk BP, Caddick M, Callan D, Campbell L, Christensen MB, Christophides GK, Crouch K, Davis K, DeBarry J, Doherty R, Duan Y, Dunn M, Falke D, Fisher S, Flicek P, Fox B, Gajria B, Giraldo-Calderón GI, Harb OS, Harper E, Hertz-Fowler C, Hickman MJ, Howington C, Hu S, Humphrey J, Iodice J, …	34718728
KAP4-2 TbmtHMG2.2	Tb927.10.8970	PCF	Yes						ND	localized by jianyang wang, Johns hopkins university	Amos B, Aurrecoechea C, Barba M, Barreto A, Basenko EY, Bażant W, Belnap R, Blevins AS, Böhme U, Brestelli J, Brunk BP, Caddick M, Callan D, Campbell L, Christensen MB, Christophides GK, Crouch K, Davis K, DeBarry J, Doherty R, Duan Y, Dunn M, Falke D, Fisher S, Flicek P, Fox B, Gajria B, Giraldo-Calderón GI, Harb OS, Harper E, Hertz-Fowler C, Hickman MJ, Howington C, Hu S, Humphrey J, Iodice J, …	34718728
KAP6 alias TbmtHMG1	Tb927.10.8890	PCF	Yes						Yes		Wang, J., Pappas-Brown, V., Englund, P. T., & Jensen, R. E. (2014). TbKAP6, a Mitochondrial HMG box-Containing Protein in Trypanosoma brucei, Is the First Trypanosomatid KAP protein Essential for kDNA Replication and Maintenance. Eukaryotic Cell.	24879122
LIG kα	Tb927.7.610	PCF	throughout						No		Downey, N., Hines, J. C., Sinha, K. M., & Ray, D. S. (2005). Mitochondrial DNA ligases of Trypanosoma brucei. Eukaryotic Cell, 4(4), 765–774. doi:10.1128/EC.4.4.765-774.2005	15821136
LIG kβ	Tb927.7.600	PCF	APS						No		Downey, N., Hines, J. C., Sinha, K. M., & Ray, D. S. (2005). Mitochondrial DNA ligases of Trypanosoma brucei. Eukaryotic Cell, 4(4), 765–774. doi:10.1128/EC.4.4.765-774.2005	15821136
p166	Tb927.11.3290	PCF		IMM					Yes		Zhao, Z., Lindsay, M. E., Roy Chowdhury, A., Robinson, D. R., & Englund, P. T. (2007). p166, a link between the trypanosome mitochondrial DNA and flagellum, mediates genome segregation. The EMBO Journal, 27(1), 143–154. doi:10.1038/sj.emboj.7601956	18059470
p197	Tb927.10.15750	PCF		EZF					ND		Gheiratmand, L., Brasseur, A., Zhou, Q., & He, C. Y. (2013). Biochemical Characterization of the Bi-lobe Reveals a Continuous Structural Network Linking the Bi-lobe to Other Single-copied Organelles in Trypanosoma brucei. Journal of Biological Chemistry, 288(5), 3489–3499. doi:10.1074/jbc.M112.417428	23235159
RBP38	Tb927.8.2740	PCF	APS						Yes		Liu, B., Molina, H., Kalume, D., Pandey, A., Griffith, J. D., & Englund, P. T. (2006). Role of p38 in replication of Trypano soma brucei kinetoplast DNA. Molecular and Cellular Biology, 26(14), 5382–5393. doi:10.1128/MCB.00369-06	16809774
PNT1	Tb927.11.6550		APS						ND		Archer, S. K., Luu, V.-D., de Queiroz, R. A., Brems, S., & Clayton, C. (2009). PLOS Pathogens: Trypanosoma brucei PUF9 Regulates mRNAs for Proteins Involved in Replicative Processes over the Cell Cycle. PLoS Pathogens, 5(8), e1000565. doi:10.1371/journal.ppat.1000565.t002	19714224
Pol β	Tb927.5.2780	PCF	APS						Yes		Saxowsky, T. T., Choudhary, G., Klingbeil, M. M., & Englund, P. T. (2003). Trypanosoma brucei has two distinct mitochondrial DNA polymerase beta enzymes. The Journal of Biological Chemistry, 278(49), 49095–49101. doi:10.1074/jbc.M308565200	12966090
Pol β-PAK	Tb927.5.2790	PCF	throughout						Yes		Saxowsky, T. T., Choudhary, G., Klingbeil, M. M., & Englund, P. T. (2003). Trypanosoma brucei has two distinct mitochondrial DNA polymerase beta enzymes. The Journal of Biological Chemistry, 278(49), 49095–49101. doi:10.1074/jbc.M308565200	12966090
Polκ	Tb927.11.8530		APS						No	localized in T. cruzi	Rajão, M. A., Passos-Silva, D. G., DaRocha, W. D., Franco, G. R., Macedo, A. M., Pena, S. D. J., et al. (2009). DNA polymerase kappa from Trypanosoma cruzi localizes to the mitochondria, bypasses 8-oxoguanine lesions and performs DNA synthesis in a recombination intermediate. Molecular Microbiology, 71(1), 185–197. doi:10.1111/j.1365-2958.2008.06521.x	19007414
POLIA	Tb927.4.2950	PCF			matrix				No		Klingbeil, M. M., Motyka, S. A., & Englund, P. T. (2002). Multiple mitochondrial DNA polymerases in Trypanosoma brucei. Molecular Cell, 10(1), 175–186.; Harada R, Hirakawa Y, Yabuki A, Kashiyama Y, Maruyama M, Onuma R, Soukal P, Miyagishima S, Hampl V, Tanifuji G, Inagaki Y. Inventory and Evolution of Mitochondrion-localized Family A DNA Polymerases in Euglenozoa. Pathogens. 2020 Apr 1;9(4):257. …	12150917	32244644
POLIB	Tb927.11.4690	PCF	KFZ		matrix				Yes		Klingbeil, M. M., Motyka, S. A., & Englund, P. T. (2002). Multiple mitochondrial DNA polymerases in Trypanosoma brucei. Molecular Cell, 10(1), 175–186. Bruhn DF, Mozeleski B, Falkin L, Klingbeil MM. Klingbeil MM, Motyka SA, Englund PT. Multiple mitochondrial DNA polymerases in Trypanosoma brucei. Mol Cell. 2002 Jul;10(1):175-86. doi: 10.1016/s1097-2765(02)00571-3. PMID: 12150917.; Bruhn DF, Mozel…	12150917	20132449	21531873	32244644
POLIC	Tb927.7.3990	PCF	APS & KFZ					Yes	Yes		Klingbeil, M. M., Motyka, S. A., & Englund, P. T. (2002). Multiple mitochondrial DNA polymerases in Trypanosoma brucei. Molecular Cell, 10(1), 175–186.; Bruhn, D. F., Sammartino, M. P., & Klingbeil, M. M. (2011). Three Mitochondrial DNA Polymerases Are Essential for Kinetoplast DNA Replication and Survival of Bloodstream Form Trypanosoma brucei. Eukaryotic Cell, 10(6), 734–743. doi:10.1128/EC.050…	12150917	21531873	30133333	32244644
POLID	Tb927.11.3260	PCF	APS & KFZ		matrix			Yes	Yes		Klingbeil, M. M., Motyka, S. A., & Englund, P. T. (2002). Multiple mitochondrial DNA polymerases in Trypanosoma brucei. Molecular Cell, 10(1), 175–186.: Concepcion-Acevedo, J., Luo, J., & Klingbeil, M. M. (2012). Dynamic Localization of Trypanosoma brucei Mitochondrial DNA Polymerase ID. Eukaryotic Cell, 11(7), 844–855. doi:10.1128/EC.05291-1; Concepción-Acevedo J, Luo J, Klingbeil MM. Dynamic lo…	12150917	22286095	18849470
PRI1	Tb927.8.2550	PCF	APS						Yes		Hines, J. C., & Ray, D. S. (2010). A Mitochondrial DNA Primase Is Essential for Cell Growth and Kinetoplast DNA Replication in Trypanosoma brucei. Molecular and Cellular Biology, 30(6), 1319–1328. doi:10.1128/MCB.01231-09	20065037
PRI2	Tb927.1.4010	PCF	APS						Yes		Hines, J. C., & Ray, D. S. (2011). A second mitochondrial DNA primase is essential for cell growth and kinetoplast minicircle DNA replication in Trypanosoma brucei. Eukaryotic Cell, 10(3), 445–454. doi:10.1128/EC.00308-10	21257796
SSE1	Tb927.10.340	PCF	APS						ND		Engel, M. L., & Ray, D. S. (1999). The kinetoplast structure-specific endonuclease I is related to the 5' exo/endonuclease domain of bacterial DNA polymerase I and colocalizes with the kinetoplast topoisomerase II and DNA polymerase beta during replication. Proceedings of the National Academy of Sciences of the United States of America, 96(15), 8455–8460.	#VALUE!
TAC102	Tb927.7.2390	BSF and PCF		EZF					Yes		Trikin, R., Dorion, N., Hoffmann, A., Haenni, B., Jakob, M., Schnaufer, A., Schimanski, B., Ochsenreiter, T. (2016). TAC102 Is a Novel Component of the Mitochondrial Genome Segregation Machinery in Trypanosomes. PLoS Pathogens. 12, 1-27	27168148
TAC40	Tb927.4.1610	PCF		OMM					Yes		Schnarwiler, F., Niemann, M., Doiron, N., Harsman, A., Käser, S., Mani, J., et al. (2014). Trypanosomal TAC40 constitutes a novel subclass of mitochondrial β-barrel proteins specialized in mitochondrial genome inheritance. Proceedings of the National Academy of Sciences, 111(21), 7624–7629. doi:10.1073/pnas.1404854111	24821793
TAC60	Tb927.7.1400	PCF		OMM					Yes		Käser, S., Willemin, M., Schnarwiler, F., Schimanski, B., Poveda-Huertes, D., Oeljeklaus, S., Haenni, B., Zuber, B., Warscheid, B., Meisinger, C., Schneider, A. (2017). Biogenesis of the mitochondrial inheritance machinery in the mitochondrial outer membrane of Trypanosoma brucei. PLoS Pathogens, 13, e1006808	29287109
TAC42	Tb927.7.3060	PCF		OMM					Yes		Käser, S., Willemin, M., Schnarwiler, F., Schimanski, B., Poveda-Huertes, D., Oeljeklaus, S., Haenni, B., Zuber, B., Warscheid, B., Meisinger, C., Schneider, A. (2017). Biogenesis of the mitochondrial inheritance machinery in the mitochondrial outer membrane of Trypanosoma brucei. PLoS Pathogens, 13, e1006808	29287109
TAC65	Tb927.5.830	PCF		EZF					Yes		Käser, S., Oeljeklaus, S., Týč, J., Vaughan, S., Warscheid, B., Schneider, A. (2016). Outer membrane protein functions as integrator of protein import and DNA inheritance in mitochondria. Proceedings of the National Academy of Science, 113, E4467-E4475	27436903
pATOM36	Tb927.7.5700	PCF		OMM	membranes				Yes		Käser, S., Oeljeklaus, S., Týč, J., Vaughan, S., Warscheid, B., Schneider, A. (2016). Outer membrane protein functions as integrator of protein import and DNA inheritance in mitochondria. Proceedings of the National Academy of Science, 113, E4467-E4475	27436903
p93	Tb927.3.1180	PCF	APS						Yes		Li, Y., Sun, Y., Hines, J. C., & Ray, D. S. (2007). Identification of new kinetoplast DNA replication proteins in trypanosomatids based on predicted S-phase expression and mitochondrial targeting. Eukaryotic Cell, 6(12), 2303–2310. doi:10.1128/EC.00284-07	17965251
PIF1	Tb927.11.6890	PCF	APS						No		Liu, B., Wang, J., Yaffe, N., Lindsay, M. E., Zhao, Z., Zick, A., et al. (2009). Trypanosomes Have Six Mitochondrial DNA Helicases with One Controlling Kinetoplast Maxicircle Replication. Molecular Cell, 35(4), 490–501. doi:10.1016/j.molcel.2009.07.004; Liu, B., Yildirir, G., Wang, J., Tolun, G., Griffith, J. D., & Englund, P. T. (2010). TbPIF1, a Trypanosoma brucei Mitochondrial DNA Helicase, Is…	20042610	19646907
PIF2	Tb927.11.6900	PCF	KFZ						No		Liu, B., Wang, J., Yaffe, N., Lindsay, M. E., Zhao, Z., Zick, A., et al. (2009). Trypanosomes Have Six Mitochondrial DNA Helicases with One Controlling Kinetoplast Maxicircle Replication. Molecular Cell, 35(4), 490–501. doi:10.1016/j.molcel.2009.07.004	19646907
PIF3	Tb927.11.11800	PCF					Yes		No		Liu, B., Wang, J., Yaffe, N., Lindsay, M. E., Zhao, Z., Zick, A., et al. (2009). Trypanosomes Have Six Mitochondrial DNA Helicases with One Controlling Kinetoplast Maxicircle Replication. Molecular Cell, 35(4), 490–501. doi:10.1016/j.molcel.2009.07.004	19646907
PIF4	Tb927.11.14790	PCF	Yes						No		Liu, B., Wang, J., Yaffe, N., Lindsay, M. E., Zhao, Z., Zick, A., et al. (2009). Trypanosomes Have Six Mitochondrial DNA Helicases with One Controlling Kinetoplast Maxicircle Replication. Molecular Cell, 35(4), 490–501. doi:10.1016/j.molcel.2009.07.004	19646907
PIF5	Tb927.8.3560	PCF	APS						Yes		Liu, B., Wang, J., Yaffe, N., Lindsay, M. E., Zhao, Z., Zick, A., et al. (2009). Trypanosomes Have Six Mitochondrial DNA Helicases with One Controlling Kinetoplast Maxicircle Replication. Molecular Cell, 35(4), 490–501. doi:10.1016/j.molcel.2009.07.004; Liu, B., Wang, J., Yildirir, G., & Englund, P. T. (2009). TbPIF5 Is a Trypanosoma brucei Mitochondrial DNA Helicase Involved in Processing of Min…	19779567	19646907
PIF6	Tb927.10.910	PCF				Yes			No		Liu, B., Wang, J., Yaffe, N., Lindsay, M. E., Zhao, Z., Zick, A., et al. (2009). Trypanosomes Have Six Mitochondrial DNA Helicases with One Controlling Kinetoplast Maxicircle Replication. Molecular Cell, 35(4), 490–501. doi:10.1016/j.molcel.2009.07.004	19646907
PIF7	Tb927.8.700	PCF	Yes		matrix				No		Liu, B., Wang, J., Yaffe, N., Lindsay, M. E., Zhao, Z., Zick, A., et al. (2009). Trypanosomes Have Six Mitochondrial DNA Helicases with One Controlling Kinetoplast Maxicircle Replication. Molecular Cell, 35(4), 490–501. doi:10.1016/j.molcel.2009.07.004	19646907
PIF8	Tb927.7.1000	PCF	distal						ND		Liu, B., Wang, J., Yaffe, N., Lindsay, M. E., Zhao, Z., Zick, A., et al. (2009). Trypanosomes Have Six Mitochondrial DNA Helicases with One Controlling Kinetoplast Maxicircle Replication. Molecular Cell, 35(4), 490–501. doi:10.1016/j.molcel.2009.07.004; Wang, J., Englund, P. T., & Jensen, R. E. (2012). TbPIF8, a Trypanosoma brucei protein related to the yeast Pif1 helicase, is essential for cell …	22220754	19646907
TOP2	Tb927.9.5590	PCF	APS			Yes			ND		Strauss, P. R., & Wang, J. C. (1990). The TOP2 gene of Trypanosoma brucei: a single-copy gene that shares extensive homology with other TOP2 genes encoding eukaryotic DNA topoisomerase II. Molecular & Biochemical Parasitology, 38(1), 141–150. http://doi.org/10.1016/0166-6851(90)90214-7; Wang Z, Morris JC, Drew ME, Englund PT. Inhibition of Trypanosoma brucei gene expression by RNA interference us…	2157153	11013266	11532932
TOPIAmt	Tb927.10.1900	PCF	APS & KFZ					Yes	Yes		Scocca, J. R., & Shapiro, T. A. (2007). A mitochondrial topoisomerase IA essential for late theta structure resolution in African trypanosomes. Molecular Microbiology, 67(4), 820–829. http://doi.org/10.1111/j.1365-2958.2007.06087.x	18179422
UMSBP1	Tb927.10.6070	PCF	KFZ						Yes		Milman, N., Motyka, S. A., Englund, P. T., Robinson, D., & Shlomai, J. (2007). Mitochondrial origin-binding protein UMSBP mediates DNA replication and segregation in trypanosomes. Proceedings of the National Academy of Sciences, 104(49), 19250–19255. doi:10.1073/pnas.0706858104	18048338
UMSBP2	Tb927.10.6060	PCF				Yes			ND		Milman, N., Motyka, S. A., Englund, P. T., Robinson, D., & Shlomai, J. (2007). Mitochondrial origin-binding protein UMSBP mediates DNA replication and segregation in trypanosomes. Proceedings of the National Academy of Sciences, 104(49), 19250–19255. doi:10.1073/pnas.0706858104 Klebanov-Akopyan O, Mishra A, Glousker G, Tzfati Y, Shlomai J. Trypanosoma brucei UMSBP2 is a single-stranded telomeric …	18048338	30007364
TAP110	Tb927.11.7590	BSF and PCF	KFZ	ULF					Yes		Amodeo S, Kalichava A, Fradera-Sola A, Bertiaux-Lequoy E, Guichard P, Butter F, Ochsenreiter T. Characterization of the novel mitochondrial genome segregation factor TAP110 in Trypanosoma brucei. J Cell Sci. 2021 Mar 8;134(5):jcs254300. doi: 10.1242/jcs.254300. PMID: 33589495; PMCID: PMC7970207.	33589495
mtHMG44	Tb927.9.5020	BSF	KFZ	ULF					Yes		Amodeo, S., Anneliese Hoffmann, Fradera-Sola, A., Bregy, I., Baudouin, H. C. M., Haenni, B., Zuber, B., Butter, F., Ochsenreiter, T. Characterization of two novel proteins involved in mitochondrial DNA anchoring. bioRxiv 2020.07.22.215871; doi: https://doi.org/10.1101/2020.07.22.215871
KAP68	Tb927.11.16120	BSF and PCF	KFZ	ULF					Yes		Amodeo, S., Anneliese Hoffmann, Fradera-Sola, A., Bregy, I., Baudouin, H. C. M., Haenni, B., Zuber, B., Butter, F., Ochsenreiter, T. Characterization of two novel proteins involved in mitochondrial DNA anchoring. bioRxiv 2020.07.22.215871; doi: https://doi.org/10.1101/2020.07.22.215871
Tex-like protein N-terminal domain/Helix-hairpin-helix motif containing protein, putative	Tb927.11.6660	BSF and PCF	Yes			Yes		Yes	ND		Amodeo S, Kalichava A, Fradera-Sola A, Bertiaux-Lequoy E, Guichard P, Butter F, Ochsenreiter T. Characterization of the novel mitochondrial genome segregation factor TAP110 in Trypanosoma brucei. J Cell Sci. 2021 Mar 8;134(5):jcs254300. doi: 10.1242/jcs.254300. PMID: 33589495; PMCID: PMC7970207.	33589495
HslV	Tb927.11.10240	PCF	Yes		matrix				ND		Li Z, Lindsay ME, Motyka SA, Englund PT, Wang CC. Identification of a bacterial-like HslVU protease in the mitochondria of Trypanosoma brucei and its role in mitochondrial DNA replication. PLoS Pathog. 2008 Apr 18;4(4):e1000048. doi: 10.1371/journal.ppat.1000048. PMID: 18421378; PMCID: PMC2277460. Liu B, Wang J, Yaffe N, Lindsay ME, Zhao Z, Zick A, Shlomai J, Englund PT. Trypanosomes have six mit…	18421378	19646907
HslU1	Tb927.5.1520	PCF	Yes		matrix				ND		Li Z, Lindsay ME, Motyka SA, Englund PT, Wang CC. Identification of a bacterial-like HslVU protease in the mitochondria of Trypanosoma brucei and its role in mitochondrial DNA replication. PLoS Pathog. 2008 Apr 18;4(4):e1000048. doi: 10.1371/journal.ppat.1000048. PMID: 18421378; PMCID: PMC2277460. Liu B, Wang J, Yaffe N, Lindsay ME, Zhao Z, Zick A, Shlomai J, Englund PT. Trypanosomes have six mit…	18421378	19646907
HslU2	Tb927.11.12230	PCF	Yes		matrix				ND		Li Z, Lindsay ME, Motyka SA, Englund PT, Wang CC. Identification of a bacterial-like HslVU protease in the mitochondria of Trypanosoma brucei and its role in mitochondrial DNA replication. PLoS Pathog. 2008 Apr 18;4(4):e1000048. doi: 10.1371/journal.ppat.1000048. PMID: 18421378; PMCID: PMC2277460. Liu B, Wang J, Yaffe N, Lindsay ME, Zhao Z, Zick A, Shlomai J, Englund PT. Trypanosomes have six mit…	18421378	19646907
			dropdown kDNA:	dropdown TAC:	dropdown mito:	Dropdown Nuc:	Dropdown cyto:		Dropdown Flagella:
			Yes	Yes	matrix	Yes	Yes		Yes
			distal	EZF	membranes	No	No		No
			KFZ	DM					ND
			around	IMM
			throughout	OMM
			APS	ULF
			APS & KFZ
			APS & throughout

## Sheet: RNAi Pheno
protein name	GeneID	LC stage	experiment performed	phenotype	kDNA loss							kDNA increase							abberant kDNA		growth retardation	population collapse	phenotype in yL262P	comments
						Phenotypical Details				phenotype onset	strength		Phenotypical Details				phenotype onset	strength	size distribution	disorganization
						total		replication intermediates					total		replication intermediates
						minicircles	maxicircles	minicircles	maxicircles				minicircles	maxicircles	minicircles	maxicircles
Hypothetical protein	Tb927.10.8670	BSF	No
		PCF	No
MiRF172	Tb927.3.2050	BSF	Yes		Yes	Yes	Yes	N/G & CC	N/G & CC	early onset (≤ 4d p.i.)	low loss (< 50%)	No	No	No	N/G	ND	early onset (≤ 4d p.i.)	strong increase (≥ 150%)	small	No	late onset (≥ 4d p.i.)	ND	No
		PCF	No		ND			ND	ND	ND	ND	ND			ND	ND	ND	ND	ND	ND		ND	NA
Hypothetical protein conserved	Tb927.10.15660	BSF	Yes		Yes	ND	ND	ND	ND	late onset (≥ 5d p.i.)	low loss (< 50%)	ND	ND	ND	ND	ND	ND		small	ND	late onset (≥ 4d p.i.)	ND	No
		PCF	No
Hypothetical protein	Tb927.2.6100	BSF	Yes	Yes	Yes	ND	ND	ND	ND	early onset (≤ 4d p.i.)	high loss (≥ 50%)	No	ND	ND	ND	ND			ND	ND	early onset (≤ 3d p.i.)	early collapse (≤ 5d p.i.)	ND
		PCF	Yes	Yes	Yes	Yes	Yes	ND	ND	early onset (≤ 4d p.i.)	high loss (≥ 50%)	No	ND	ND	ND	ND			small	ND	late onset (≥ 5d p.i.)	ND	NA	decreased mRNA levels
KAP3	Tb927.11.16400	BSF	No		ND	ND	ND	ND	ND	ND	ND	ND	ND	ND	ND	ND	ND	ND	ND	ND		ND	ND	rCfKAP3 can condensate kDNA and rescues chromosome segregation defect in an E. coli hupA hupB mutant; binding to DNA = region specific
		PCF	No		ND	ND	ND	ND	ND	ND	ND	ND	ND	ND	ND	ND	ND	ND	ND	ND		ND	NA
KAP4-1 TbmtHMG2.1	Tb927.10.8950	BSF	No		ND	ND	ND	ND	ND	ND	ND	ND	ND	ND	ND	ND	ND	ND	ND	ND		ND	ND
		PCF	No		ND	ND	ND	ND	ND	ND	ND	ND	ND	ND	ND	ND	ND	ND	ND	ND		ND	NA
KAP4-2 TbmtHMG2.2	Tb927.10.8970	BSF	No		ND	ND	ND	ND	ND	ND	ND	ND	ND	ND	ND	ND	ND	ND	ND	ND		ND	ND
		PCF	No		ND	ND	ND	ND	ND	ND	ND	ND	ND	ND	ND	ND	ND	ND	ND	ND		ND	NA
KAP6 alias TbmtHMG1	Tb927.10.8890	BSF	No		ND	ND	ND	ND	ND	ND	ND	ND	ND	ND	ND	ND	ND	ND	ND	ND		ND	ND
		PCF	Yes	Yes	Yes	Yes	Yes	N/G & CC	N/G	early onset (≤ 4d p.i.)	high loss (≥ 50%)	Yes	No	Yes	ND		early onset (≤ 4d p.i.)	weak increase (≤ 150%)	small	disorganization	late onset (≥ 5d p.i.)	ND	NA
LIG kα	Tb927.7.610	BSF	No
		PCF	Yes	Yes	Yes	Yes	ND	CC	ND	early onset (≤ 4d p.i.)	high loss (≥ 50%)								small	ND	early onset (≤ 4d p.i.)	late collapse (≥6d p.i.)	ND
LIG kβ	Tb927.7.600	BSF	No
		PCF	Yes	No																				RNAi inconclusive, no depletion of LigK beta RNA visible
p166	Tb927.11.3290	BSF	No
		PCF	Yes	Yes	Yes	Yes	Yes	N/G & CC	ND	early onset (≤ 4d p.i.)	high loss (≥ 50%)	No	No	No	ND	ND			small & big	ND	late onset (≥ 5d p.i.)	ND	NA
p197	Tb927.10.15750	BSF	No
		PCF	Yes	Yes	Yes	ND	ND	ND	ND	early onset (≤ 4d p.i.)	high loss (≥ 50%)	ND	ND	ND	ND	ND			small & big	ND	early onset (≤ 4d p.i.)	ND	NA
RBP38	Tb927.8.2740	BSF	No		ND	ND	ND	ND	ND	ND	ND	ND	ND	ND	ND	ND	ND	ND	ND	ND		ND	NA
		PCF	Yes	Yes	Yes	Yes	Yes	N/G & CC	ND	early onset (≤ 4d p.i.)	high loss (≥ 50%)	No							small	kondensation	late onset (≥ 5d p.i.)	ND	ND
PNT1	Tb927.11.6550	BSF
		PCF
Pol β	Tb927.5.2780	BSF	No																					Yvon STERKERS, UMR MIVEGEC (CNRS 5290 - IRD 224 - University Montpellier); RNAi knockdown - no effect on growth
		PCF	No
Pol β-PAK	Tb927.5.2790	BSF	No
		PCF	No
Polκ	Tb927.11.8530	BSF	No
		PCF	No
POLIA	Tb927.4.2950	BSF	No
		PCF	Yes	No
POLIB	Tb927.11.4690	BSF	Yes	Yes	Yes	Yes	Yes	ND	ND	early onset (≤ 4d p.i.)	high loss (≥ 50%)	No							small		early onset (≤ 3d p.i.)	late collapse (≥6d p.i.)
		PCF	Yes	Yes	Yes	Yes	Yes	N/G & CC		early onset (≤ 4d p.i.)	low loss (< 50%)	No							small	ND	late onset (≥ 5d p.i.)	late collapse (≥6d p.i.)	NA
POLIC	Tb927.7.3990	BSF	Yes	Yes	Yes	Yes	Yes	ND	ND	early onset (≤ 4d p.i.)	high loss (≥ 50%)	Yes	Yes	No	ND	ND	early onset (≤ 4d p.i.)	strong increase (≥ 150%)	small	disorganization	late onset (≥ 4d p.i.)	late collapse (≥6d p.i.)	ND	fragmented kDNAs
		PCF	Yes	Yes	Yes	ND	ND			late onset (≥ 5d p.i.)	low loss (< 50%)	Yes	ND	ND	CC	ND	late onset (≥ 5d p.i.)	ND	small	disorganization	late onset (≥ 5d p.i.)	late collapse (≥6d p.i.)	NA	ancillary, asymmetric and fragmented kDNAs
POLID	Tb927.11.3260	BSF	Yes	Yes	Yes	Yes	Yes	ND	ND	early onset (≤ 4d p.i.)	high loss (≥ 50%)	No							small	ND	late onset (≥ 4d p.i.)	late collapse (≥6d p.i.)	ND
		PCF	Yes	Yes	Yes	Yes	Yes	N/G & CC		early onset (≤ 4d p.i.)	low loss (< 50%)	Yes	Yes	No	N/G & CC	ND	early onset (≤ 4d p.i.)	strong increase (≥ 150%)	small	ND	late onset (≥ 5d p.i.)	ND	NA
PRI1	Tb927.8.2550	BSF	No
		PCF	Yes	Yes	Yes	Yes	Yes	N/G & CC	N/G & CC	early onset (≤ 4d p.i.)	high loss (≥ 50%)	Yes	Yes	No	N/G & CC	N/G	early onset (≤ 4d p.i.)	strong increase (≥ 150%)	small	ND	early onset (≤ 4d p.i.)	ND	NA
PRI2	Tb927.1.4010	BSF	No
		PCF	Yes	Yes	Yes	Yes	Yes	N/G & CC	N/G & CC	early onset (≤ 4d p.i.)	high loss (≥ 50%)	Yes	No	No	CC		early onset (≤ 4d p.i.)	weak increase (≤ 150%)	small	ND	early onset (≤ 4d p.i.)	ND	NA
SSE1	Tb927.10.340	BSF	No
		PCF	Yes	Yes	Yes	ND	ND	N/G & CC	ND	early onset (≤ 4d p.i.)	high loss (≥ 50%)	Yes	ND	ND	N/G	ND	early onset (≤ 4d p.i.)	strong increase (≥ 150%)	small	disorganization	late onset (≥ 5d p.i.)	ND	NA
TAC102	Tb927.7.2390	BSF	Yes	Yes	Yes	Yes	ND	ND	ND	early onset (≤ 4d p.i.)	high loss (≥ 50%)	ND	ND	ND	ND	ND			small & big	No	early onset (≤ 3d p.i.)	ND	No
		PCF	Yes	Yes	Yes	ND	ND	ND	ND	early onset (≤ 4d p.i.)	high loss (≥ 50%)	ND	ND	ND	ND	ND			small & big	ND	late onset (≥ 5d p.i.)	ND	NA
TAC40	Tb927.4.1610	BSF	Yes	Yes	Yes	ND	ND	ND	ND	early onset (≤ 4d p.i.)	high loss (≥ 50%)	ND	ND	ND	ND	ND			big & none	ND	early onset (≤ 3d p.i.)	ND	ND
		PCF	Yes	Yes	Yes	ND	ND	ND	ND	early onset (≤ 4d p.i.)	high loss (≥ 50%)	ND	ND	ND	ND	ND			big & none	No	early onset (≤ 4d p.i.)	ND	NA
TAC60	Tb927.7.1400	BSF	Yes	Yes	Yes	ND	ND	ND	ND	early onset (≤ 4d p.i.)	high loss (≥ 50%)	ND	ND	ND	ND	ND			small & big	ND	early onset (≤ 3d p.i.)	ND	No
		PCF	Yes	Yes	Yes	ND	ND	ND	ND	early onset (≤ 4d p.i.)	high loss (≥ 50%)	ND	ND	ND	ND	ND			small & big	No	early onset (≤ 4d p.i.)	ND	NA
TAC42	Tb927.7.3060	BSF	Yes	Yes	Yes	ND	ND	ND	ND	early onset (≤ 4d p.i.)	high loss (≥ 50%)	ND	ND	ND	ND	ND			small & big	ND	early onset (≤ 3d p.i.)	ND	No
		PCF	Yes	Yes	Yes	ND	ND	ND	ND	early onset (≤ 4d p.i.)	high loss (≥ 50%)	ND	ND	ND	ND	ND			small & big	No	early onset (≤ 4d p.i.)	ND	NA
TAC65	Tb927.5.830	BSF	Yes	Yes	Yes	ND	ND	ND	ND	early onset (≤ 4d p.i.)	high loss (≥ 50%)	ND	ND	ND	ND	ND			ND	ND	early onset (≤ 3d p.i.)	ND	No
		PCF	Yes	Yes	Yes	ND	ND	ND	ND	early onset (≤ 4d p.i.)	high loss (≥ 50%)		ND	ND	ND	ND			small & big	ND	early onset (≤ 4d p.i.)	ND	NA
pATOM36	Tb927.7.5700	BSF	No
		PCF	Yes	Yes	Yes	ND	ND	ND	ND	early onset (≤ 4d p.i.)	low loss (< 50%)	ND	ND	ND	ND	ND			big & none	ND	early onset (≤ 4d p.i.)	ND	NA
p93	Tb927.3.1180	BSF	No
		PCF	Yes	Yes	Yes	ND	ND	N/G & CC	ND	early onset (≤ 4d p.i.)	low loss (< 50%)	No							small	ND	late onset (≥ 5d p.i.)	ND	NA
PIF1	Tb927.11.6890	BSF	No
		PCF	Yes	Yes	Yes	Yes	Yes	N/G	ND	early onset (≤ 4d p.i.)	high loss (≥ 50%)	No												gradual loss of minis, abrupt loss of maxis from d4 on. Accumulation of covalently closed mini dimers
PIF2	Tb927.11.6900	BSF	No
		PCF	Yes	Yes	No	No	Yes	ND	N/G	ND	ND	No	Yes	No	N/G & CC	ND	ND	ND	normal	disorganization	late onset (≥ 5d p.i.)	ND	NA
PIF3	Tb927.11.11800	BSF	No
		PCF	Yes	No
PIF4	Tb927.11.14790	BSF	No
		PCF	Yes	No
PIF5	Tb927.8.3560	BSF	No
		PCF	Yes	No
PIF6	Tb927.10.910	BSF	No
		PCF	Yes	No
PIF7	Tb927.8.700	BSF	No
		PCF	Yes	No
PIF8	Tb927.7.1000	BSF	No
		PCF	Yes	Yes	Yes	Yes	No	N/G	ND	early onset (≤ 4d p.i.)	low loss (< 50%)	No	No	No	ND	ND			small	dekondensation	early onset (≤ 4d p.i.)	ND	NA	motility defect, decreased mRNA levels
TOP2	Tb927.9.5590	BSF	No
		PCF	Yes	Yes		Yes	Yes	CC	ND	late onset (≥ 5d p.i.)	high loss (≥ 50%)	Yes	No	No	N/G	ND	late onset (≥ 5d p.i.)	strong increase (≥ 150%)	small & big		late onset (≥ 5d p.i.)		ND	kDNA missegregation observed in clones selected from RNAi induced populations. Early Phenotype of RNAi is change in network topology.
TOPIAmt	Tb927.10.1900	BSF	No
		PCF	Yes	Yes	Yes	Yes	Yes	N/G & CC	ND	early onset (≤ 4d p.i.)	high loss (≥ 50%)	Yes	ND	ND	CC	ND	early onset (≤ 4d p.i.)	strong increase (≥ 150%)	small	ND	early onset (≤ 4d p.i.)	ND	ND	For several days after RNAi induction there is an increase in the overall mass of free minicircle DNA, suggesting that minicircles continue to enter, but not to leave, the pool of replication intermediates. The earliest detectable change is an accumulation of covalently closed template circles on day one. This is followed on day two by the appearance of a diffuse band of theta structure intermedi…
UMSBP1	Tb927.10.6070	BSF
		PCF	Yes	No
UMSBP2	Tb927.10.6060	BSF
		PCF	Yes	Yes	No							No									early onset (≤ 4d p.i.)	late collapse (≥6d p.i.)	ND
TAP110	Tb927.11.7590	BSF	Yes	No
		PCF	No
mtHMG44	Tb927.9.5020	BSF	Yes	Yes	Yes	Yes	Yes	N/G & CC	ND	early onset (≤ 4d p.i.)	high loss (≥ 50%)	Yes	Yes	Yes		ND	early onset (≤ 4d p.i.)	strong increase (≥ 150%)	small	disorganization	late onset (≥ 4d p.i.)	early collapse (≤ 5d p.i.)	No
		PCF	No
KAP68	Tb927.11.16120	BSF	Yes	Yes	Yes	Yes	Yes	N/G & CC	ND	early onset (≤ 4d p.i.)	high loss (≥ 50%)	Yes	Yes	Yes	N/G	ND	early onset (≤ 4d p.i.)	strong increase (≥ 150%)	small	ND	late onset (≥ 4d p.i.)	early collapse (≤ 5d p.i.)	No
		PCF	No
Tb927.11.6660	Tb927.11.6660	BSF	No
		PCF	No
HslV	Tb927.11.10240	BSF	No
		PCF	Yes	Yes	No					early onset (≤ 4d p.i.)									big		early onset (≤ 4d p.i.)		ND
HslU1	Tb927.5.1520	BSF	No
		PCF	Yes	No																			ND	double knockdown leads to large and abnormal segregating kDNAs
HslU2	Tb927.11.12230	BSF	No
		PCF	Yes	No																			ND	double knockdown leads to large and abnormal segregating kDNAs
		BSF	No
		PCF	Yes	Yes	No					late onset (≥ 5d p.i.)			Yes	No	N/G & CC		late onset (≥ 5d p.i.)		small & big		late onset (≥ 4d p.i.)		ND
			dropdown exp:	dropdown pheno:	dropdown kDNA loss:	dd total minis:	dd total maxis:.	dropdown options:		dropdown options:	dropdown options		dd total minis:	dd total maxis:.				dropdown increase:	dropdown size:	dropdown structure:	dropdown BSF:	dropdown BSF:	dropdown yl262P
			Yes	Yes	Yes	Yes	Yes	N/G		early onset (≤ 4d p.i.)	high loss (≥ 50%)		Yes	Yes				strong increase (≥ 150%)	small	No	early onset (≤ 3d p.i.)	early collapse (≤ 5d p.i.)	Yes
			No	No	No	No	No	CC		late onset (≥ 5d p.i.)	low loss (< 50%)		No	No				weak increase (≤ 150%)	small & big	kondensation	late onset (≥ 4d p.i.)	late collapse (≥6d p.i.)	No
					ND	ND	ND	N/G & CC		ND	ND		ND	ND				ND	big	dekondensation	Yes	ND	ND
								ND											big & none	disorganization			NA
																			normal	ND	dropdown PCF:	dropdown PCF:
																			ND		early onset (≤ 4d p.i.)	early collapse (≤ 6d p.i.)
																					late onset (≥ 5d p.i.)	late collapse (≥7d p.i.)
																					Yes	ND

## Sheet: KO Pheno
protein name	GeneID	LC stage	experiment performed	alleles	phenotype	kDNA loss							kDNA increase							abberant kDNA		growth retardation	comments
							Phenotypical Details				phenotype onset	strength		Phenotypical Details				phenotype onset	strength	size distribution	disorganization
							total		replication intermediates					total		replication intermediates
							minicircles	maxicircles	minicircles	maxicircles				minicircles	maxicircles	minicircles	maxicircles
Hypothetical protein	Tb927.10.8670	BSF	No
		PCF	No
MiRF172	Tb927.3.2050	BSF	No
		PCF	No
Hypothetical protein conserved	Tb927.10.15660	BSF	No
		PCF	No
Hypothetical protein	Tb927.2.6100	BSF	No
		PCF	No
KAP3	Tb927.11.16400	BSF	No
		PCF	No
KAP4-1 TbmtHMG2.1	Tb927.10.8950	BSF	No
		PCF	No
KAP4-2 TbmtHMG2.2	Tb927.10.8970	BSF	No
		PCF	No
KAP6 alias TbmtHMG1	Tb927.10.8890	BSF	No
		PCF	No
LIG kα	Tb927.7.610	BSF	No
		PCF	No
LIG kβ	Tb927.7.600	BSF	No
		PCF	No
p166	Tb927.11.3290	BSF	No
		PCF	No
p197	Tb927.10.15750	BSF	No
		PCF	No
RBP38	Tb927.8.2740	BSF	No
		PCF	No
PNT1	Tb927.11.6550	BSF
		PCF
Pol β	Tb927.5.2780	BSF	No
		PCF	No
Pol β-PAK	Tb927.5.2790	BSF	No
		PCF	No
Polκ	Tb927.11.8530	BSF	No
		PCF	No
POLIA	Tb927.4.2950	BSF	No
		PCF	No
POLIB	Tb927.11.4690	BSF	No
		PCF	No
POLIC	Tb927.7.3990	BSF	No
		PCF	No
POLID	Tb927.11.3260	BSF	No
		PCF	No
PRI1	Tb927.8.2550	BSF	No
		PCF	No
PRI2	Tb927.1.4010	BSF	No
		PCF	No
SSE1	Tb927.10.340	BSF	No
		PCF	No
TAC102	Tb927.7.2390	BSF	No
		PCF	No
TAC40	Tb927.4.1610	BSF
		PCF
TAC60	Tb927.7.1400	BSF	No
		PCF	No
TAC42	Tb927.7.3060	BSF	No
		PCF	No
TAC65	Tb927.5.830	BSF	No
		PCF	No
pATOM36	Tb927.7.5700	BSF	No
		PCF	No
p93	Tb927.3.1180	BSF	No
		PCF	No
PIF1	Tb927.11.6890	BSF	No
		PCF	No
PIF2	Tb927.11.6900	BSF	No
		PCF	Yes	one	No
PIF3	Tb927.11.11800	BSF	No
		PCF	Yes	both	No
PIF4	Tb927.11.14790	BSF	No
		PCF	failed
PIF5	Tb927.8.3560	BSF	No
		PCF	Yes	one	No
PIF6	Tb927.10.910	BSF	No
		PCF	Yes	one	No
PIF7	Tb927.8.700	BSF	No
		PCF	Yes	both	No
PIF8	Tb927.7.1000	BSF	No
		PCF	Yes	one	No
TOP2	Tb927.9.5590	BSF
		PCF
TOPIAmt	Tb927.10.1900	BSF
		PCF
UMSBP1	Tb927.10.6070	BSF
		PCF
UMSBP2	Tb927.10.6060	BSF
		PCF
TAP110	Tb927.11.7590	BSF	No
		PCF	No
mtHMG44	Tb927.9.5020	BSF	No
		PCF	No
KAP68	Tb927.11.16120	BSF	No
		PCF	No
Tb927.11.6660	Tb927.11.6660	BSF	No
		PCF	No
HslV	Tb927.11.10240	BSF	No
		PCF	No
HslU1	Tb927.5.1520	BSF	No
		PCF	No
HslU2	Tb927.11.12230	BSF	No
		PCF	No
			dropdown exp:	dropdown alleles:	dropdown pheno:	dropdown kDNA loss:			dropdown options:		dropdown options:	dropdown options							dropdown increase:	dropdown size:	dropdown structure:	dropdown options:
			Yes	one	Yes	Yes			Yes		early onset (≤ 4d p.i.)	high loss (≥ 50%)							strong increase (≥ 150%)	small	No	Yes
			No	both	No	No			No		late onset (≥ 5d p.i.)	low loss (< 50%)							weak increase (≤ 150%)	small & big	kondensation	No
			failed			ND			N/G		ND	ND							ND	big	dekondensation
									CC											big & none	disorganization
									N/G & CC											normal	Yes
									ND											ND

## Sheet: OE Pheno
protein name	GeneID	LC stage	experiment performed	phenotype	kDNA loss							kDNA increase							abberant kDNA		growth retardation	population collapse	phenotype in yL262P	comments
						Phenotypical Details				phenotype onset	strength		Phenotypical Details				phenotype onset	strength	size distribution	disorganization
						total		replication intermediates					total		replication intermediates
						minicircles	maxicircles	minicircles	maxicircles				minicircles	maxicircles	minicircles	maxicircles
Hypothetical protein	Tb927.10.8670	BSF	No
		PCF	No
MiRF172	Tb927.3.2050	BSF	No		ND			ND	ND	ND	ND	ND			ND	ND	ND	ND	ND	ND		ND	ND
		PCF	No		ND			ND	ND	ND	ND	ND			ND	ND	ND	ND	ND	ND		ND	NA
Hypothetical protein conserved	Tb927.10.15660	BSF	Yes	No
		PCF	Yes	No
Hypothetical protein	Tb927.2.6100	BSF	No
		PCF	No
KAP3	Tb927.11.16400	BSF	No
		PCF	No
KAP4-1 TbmtHMG2.1	Tb927.10.8950	BSF	No
		PCF	No
KAP4-2 TbmtHMG2.2	Tb927.10.8970	BSF	No
		PCF	No
KAP6 alias TbmtHMG1	Tb927.10.8890	BSF	No
		PCF	Yes	Yes	Yes	ND	ND			early onset (≤ 4d p.i.)	low loss (< 50%)	No	ND	ND	N/G & CC	ND	early onset (≤ 4d p.i.)	strong increase (≥ 150%)	small & big	disorganization	early onset (≤ 4d p.i.)	ND	NA
LIG kα	Tb927.7.610	BSF	No
		PCF	No
LIG kβ	Tb927.7.600	BSF	No
		PCF	No
p166	Tb927.11.3290	BSF	No
		PCF	No
p197	Tb927.10.15750	BSF	No
		PCF	No
RBP38	Tb927.8.2740	BSF	No
		PCF	No
PNT1	Tb927.11.6550	BSF
		PCF
Pol β	Tb927.5.2780	BSF	No
		PCF	No
Pol β-PAK	Tb927.5.2790	BSF	No
		PCF	No
Polκ	Tb927.11.8530	BSF	No
		PCF	No
POLIA	Tb927.4.2950	BSF	No
		PCF	No
POLIB	Tb927.11.4690	BSF	No
		PCF	No
POLIC	Tb927.7.3990	BSF	No
		PCF	No
POLID	Tb927.11.3260	BSF	No
		PCF	No
PRI1	Tb927.8.2550	BSF	No
		PCF	No
PRI2	Tb927.1.4010	BSF	No
		PCF	No
SSE1	Tb927.10.340	BSF	No
		PCF	No
TAC102	Tb927.7.2390	BSF	No
		PCF	Yes	No
TAC40	Tb927.4.1610	BSF
		PCF
TAC60	Tb927.7.1400	BSF	No
		PCF	No
TAC42	Tb927.7.3060	BSF	No
		PCF	No
TAC65	Tb927.5.830	BSF	No
		PCF	No
pATOM36	Tb927.7.5700	BSF	No
		PCF	No
p93	Tb927.3.1180	BSF	No
		PCF	No
PIF1	Tb927.11.6890	BSF	No
		PCF	Yes	No
PIF2	Tb927.11.6900	BSF	No
		PCF	Yes	Yes	Yes	No	No	ND	ND	early onset (≤ 4d p.i.)	low loss (< 50%)	Yes	No	Yes	ND	N/G	early onset (≤ 4d p.i.)	strong increase (≥ 150%)	normal	disorganization	early onset (≤ 4d p.i.)	ND	NA	Thread-like connections between daughter kinetoplasts
PIF3	Tb927.11.11800	BSF	No
		PCF	Yes	No
PIF4	Tb927.11.14790	BSF	No
		PCF	Yes	No
PIF5	Tb927.8.3560	BSF	No
		PCF	Yes	Yes	Yes	Yes	No	N/G & CC	ND	early onset (≤ 4d p.i.)	low loss (< 50%)	Yes	Yes	Yes	ND	ND	early onset (≤ 4d p.i.)	weak increase (≤ 150%)	small	disorganization	late onset (≥ 5d p.i.)	ND	NA	Initial increase of maxicircles and minicircles. Then loss
PIF6	Tb927.10.910	BSF	No
		PCF	Yes	No
PIF7	Tb927.8.700	BSF	No
		PCF	Yes	Yes	No	ND	ND	ND	ND			No	ND	ND	ND	ND			normal	No	Yes	ND	NA
PIF8	Tb927.7.1000	BSF	No
		PCF	Yes	No
TOP2	Tb927.9.5590	BSF
		PCF
TOPIAmt	Tb927.10.1900	BSF
		PCF
UMSBP1	Tb927.10.6070	BSF
		PCF
UMSBP2	Tb927.10.6060	BSF
		PCF
TAP110	Tb927.11.7590	BSF	No
		PCF	Yes	Yes	No							No									late onset (≥ 5d p.i.)	ND	NA	accumulation of d1K1N, heat stress abberant kDNAs
mtHMG44	Tb927.9.5020	BSF	No
		PCF	Yes	No
KAP68	Tb927.11.16120	BSF	No
		PCF	No
Tb927.11.6660	Tb927.11.6660	BSF	No
		PCF	No
HslV	Tb927.11.10240	BSF	No
		PCF	No
HslU1	Tb927.5.1520	BSF	No
		PCF	No
HslU2	Tb927.11.12230	BSF	No
		PCF	No
			dropdown exp:	dropdown pheno:	dropdown kDNA loss:	dd total:		dropdown options:		dropdown options:	dropdown options		dd total:					dropdown increase:	dropdown size:	dropdown structure:	dropdown BSF:	dropdown BSF:	dropdown yl262P
			Yes	Yes	Yes	Yes		N/G		early onset (≤ 4d p.i.)	high loss (≥ 50%)		Yes					strong increase (≥ 150%)	small	No	early onset (≤ 3d p.i.)	early collapse (≤ 5d p.i.)	Yes
			No	No	No	No		CC		late onset (≥ 5d p.i.)	low loss (< 50%)		No					weak increase (≤ 150%)	small & big	kondensation	late onset (≥ 4d p.i.)	late collapse (≥6d p.i.)	No
					ND	ND		N/G & CC		ND	ND		ND					ND	big	dekondensation	Yes	ND	ND
								ND											big & none	disorganization			NA
																			normal	ND	dropdown PCF:	dropdown PCF:
																			ND		early onset (≤ 4d p.i.)	early collapse (≤ 6d p.i.)
																					late onset (≥ 5d p.i.)	late collapse (≥7d p.i.)
																					Yes	ND

## Sheet: graphic table
protein name	gene ID	Localization		RNAi phenotype						related literature
		overview	kDNA zoom	growth	kDNA - total	total minicircle	total maxicircle	free minis - N/G	free minis - CC	References	Pubmed IDs
UMSBP1	Tb927.10.6070									Milman et al. 2007	18048338
UMSBP2	Tb927.10.6060									Milman et al. 2007 Klebanov-Akopyan et al. 2018	18048338	30007364
TOP2	Tb927.9.5590									Strauss & Wang 1990 Wang et al. 2000 Wang et al. 2001	2157153	11013266	11532932
RBP38	Tb927.8.2740									Liu et al. 2006	16809774
PIF1	Tb927.11.6890									Liu et al. 2009 Liu et al. 2010	20042610	19646907
PIF5	Tb927.8.3560									Liu et al. 2009 Liu et al. 2009	19779567	19646907
PRI2	Tb927.1.4010									Hines & Ray 2011	21257796
POLIA	Tb927.4.2950									Klingbeil et al. 2002 Harada et al. 2020	12150917	32244644
POLIB	Tb927.11.4690									Klingbeil et al. 2002 Bruhn et al. 2010 Bruhn et al. 2011 Harada et al. 2020	12150917	20132449	21531873	32244644
POLIC	Tb927.7.3990									Klingbeil et al. 2002 Bruhn et al. 2011 Concepción-Acevedo et al. 2018 Harada et al. 2020	12150917	21531873	30133333	32244644
POLID	Tb927.11.3260									Klingbeil et al. 2002 Concepción-Acevedo et al. 2012 Chandler et al. 2008	12150917	22286095	18849470
p93	Tb927.3.1180									Li et al. 2007	17965251
TOPIAmt	Tb927.10.1900									Scocca & Shapiro 2007	18179422
SSE I	Tb927.10.340									Engel & Ray 1999	10411896
Pol beta	Tb927.5.2780									Saxowsky et al. 2003	12966090
Pol β-PAK	Tb927.5.2790									Saxowsky et al. 2003	12966090
LIG kα	Tb927.7.610									Downey et al. 2005	15821136
LIG kβ	Tb927.7.600									Downey et al. 2005	15821136
Polκ	Tb927.11.8530									Rajão et al. 2009	19007414
MiRF172	Tb927.3.2050									Amodeo et al. 2018	29626111
PRI1	Tb927.8.2550									Hines & Ray 2010	20065037
PIF2	Tb927.11.6900									Liu et al. 2009	19646907
TbLAP1	Tb927.8.3060									Peña-Diaz et al. 2017	28388690
KAP6 alias TbmtHMG1	Tb927.10.8890									Wang et al. 2014	24879122
Hypothetical protein	Tb927.2.6100									Beck et al. 2013	23650088
PIF8	Tb927.7.1000									Liu et al. 2009 Wang et al. 2012	22220754	19646907
HslV	Tb927.11.10240									Li et al. 2008 Liu et al. 2009	18421378	19646907
HslU1	Tb927.5.1520									Li et al. 2008 Liu et al. 2009	18421378	19646907
HslU2	Tb927.11.12230									Li et al. 2008 Liu et al. 2009	18421378	19646907
PNT1	Tb927.11.6550									Grewal et al. 2016	26940875
p197	Tb927.10.15750									Gheiratmand et al. 2013	23235159
TAC65	Tb927.5.830									Käser et al. 2016	27436903
TAC40	Tb927.4.1610									Schnarwiler et al. 2014 Käser et al. 2017	24821793	29287109
TAC60	Tb927.7.1400									Käser et al. 2017	29287109
TAC42	Tb927.7.3060									Käser et al. 2017	29287109
pATOM36	Tb927.7.5700									Käser et al. 2016 Pusnik et al. 2012 Vitali et al. 2018	27436903	22787278	29923829
p166	Tb927.11.3290									Zhao et al. 2008 Baudouin et al. 2020	18059470	32936798
TAC102	Tb927.7.2390									Trikin et al. 2016 Baudouin et al. 2020	27168148	32936798
TAP110	Tb927.11.7590									Amodeo et al. 2021	33589495
mtHMG44	Tb927.9.5020									Amodeo, S., Anneliese Hoffmann, Fradera-Sola, A., Bregy, I., Baudouin, H. C. M., Haenni, B., Zuber, B., Butter, F., Ochsenreiter, T. Characterization of two novel proteins involved in mitochondrial DNA anchoring. bioRxiv 2020.07.22.215871; doi: https://doi.org/10.1101/2020.07.22.215871
KAP68	Tb927.11.16120									Amodeo, S., Anneliese Hoffmann, Fradera-Sola, A., Bregy, I., Baudouin, H. C. M., Haenni, B., Zuber, B., Butter, F., Ochsenreiter, T. Characterization of two novel proteins involved in mitochondrial DNA anchoring. bioRxiv 2020.07.22.215871; doi: https://doi.org/10.1101/2020.07.22.215871
KAP3	Tb927.11.16400									Xu et al. 1996	8552084
KAP4-1 mtHMG2.1	Tb927.10.8950									Amos et al. 2021	34718728
KAP4-2 mtHMG2.2	Tb927.10.8970									Amos et al. 2021	34718728
PIF3	Tb927.11.11800									Liu et al. 2009	19646907
PIF4	Tb927.11.14790									Liu et al. 2009	19646907
PIF6	Tb927.10.910									Liu et al. 2009	19646907
PIF7	Tb927.8.700									Liu et al. 2009	19646907
